# Supplementary material for: vizAPA: visualizing dynamics of alternative polyadenylation from bulk and single-cell data
Source: Bioinformatics. 2024 Mar 14;40(3):btae099. doi: 10.1093/bioinformatics/btae099 (PMC10950478; doi:10.1093/bioinformatics/btae099)
Supplement: btae099_Supplementary_Data [file btae099_supplementary_data.zip]

Archive with 5 entries (5 files):
- vizAPA_user_mannual_3_Using_vizTracks.pdf
- Supplementary Table 1.xlsx
- vizAPA_user_mannual_1_A_minimal_tutorial.pdf
- vizAPA supplementary material.pdf
- vizAPA_user_mannual_2_Using_vizStats_vizUMAP_vizAPAmarkers.pdf
