# Supplementary material for: vizAPA: visualizing dynamics of alternative polyadenylation from bulk and single-cell data
Source: Bioinformatics. 2024 Mar 14;40(3):btae099. doi: 10.1093/bioinformatics/btae099 (PMC10950478; doi:10.1093/bioinformatics/btae099)
Supplement: btae099_Supplementary_Data [file btae099_supplementary_data.zip › Supplementary Table 1.xlsx]

## Sheet: Sheet1
Supplementary Table S1. Comparison of functions between vizAPA and other visualization tools.
				Track plot			Genome annotation source						Single-cell level			Cell-type level (bulk) plot
Tool	Code	APA tool	Independent visualization tool	BAM	pA Position	Expression	GTF file	R OrganismDb	R TxDb	R EnsDb	R BioMart	Customized annotation	UMAP	Heatmap	Marker detection	Bubble plot	Boxplot	Violin plot	Heatmap
vizAPA (Bi et al, 2024)	R	√	√	√	√	√	√	√	√	√	√	√	√	√	√	√	√	√	√
PolyAMiner-Bulk (Jonnakuti et al., 2023)	Python	√	×	√	√	√	√	×	×	×	×	×	×	×	×	×	×	×	√
UCSC Genome Browser (Nassar, et al., 2023)	Website	×	√	√	√	×	√	×	×	×	×	√	×	×	×	×	×	×	×
Millefy (Ozaki, et al., 2020)	R	×	√	√	×	×	√	×	×	×	×	×	×	√	×	×	×	×	×
APA-Scan (Fahmi, et al., 2022)	Python	√	√	√	√	×	√	×	×	×	×	×	×	×	×	×	×	×	×
scDAPA (Ye, et al., 2019)	Shell, R	√	√	√	×	×	√	×	×	×	×	×	×	×	×	×	×	×	×
movAPA (Ye, et al., 2021)	R	√	√	×	√	√	√	×	√	×	×	×	×	×	×	×	×	×	×
VALERIE (Wen, et al., 2020)	R	×	√	×	×	×	×	×	×	×	×	×	×	√	×	×	×	×	×
RNA-Scoop (Stephenson, et al., 2021)	Java	×	√	×	×	×	√	×	×	×	×	×	√	×	×	√	×	×	×
Tool	Tool availability
vizAPA	https://github.com/BMILAB/vizAPA
PolyAMiner-Bulk	https://github.com/YalamanchiliLab/PolyAMiner-Bulk
UCSC	https://genome.ucsc.edu/
Millefy	https://github.com/yuifu/millefy
APA-Scan	https://github.com/compbiolabucf/APA-Scan
scDAPA	https://sourceforge.net/projects/scdapa/
movAPA	https://github.com/BMILAB/movAPA
VALERIE	https://wenweixiong.github.io/VALERIE
RNA-Scoop	https://github.com/bcgsc/RNA-Scoop
